# Supplementary material for: Lactobacillus plantarum CCFM405 against Rotenone-Induced Parkinson’s Disease Mice via Regulating Gut Microbiota and Branched-Chain Amino Acids Biosynthesis
Source: Nutrients. 2023 Apr 1;15(7):1737. doi: 10.3390/nu15071737 (PMC10096885; doi:10.3390/nu15071737)
Supplement: Supplementary file 1 [file nutrients-15-01737-s001.zip]

Archive with 1 entries (1 files):
- nutrients-2297178-supplementary.pdf
